# Supplementary material for: Automatic Classification of GI Organs in Wireless Capsule Endoscopy Using a No-Code Platform-Based Deep Learning Model
Source: Diagnostics (Basel). 2023 Apr 11;13(8):1389. doi: 10.3390/diagnostics13081389 (PMC10137357; doi:10.3390/diagnostics13081389)
Supplement: Supplementary file 1 [file diagnostics-13-01389-s001.zip]

Archive with 1 entries (1 files):
- diagnostics-2268484-supplementary.pdf
